# Supplementary material for: Automated Detection and Measurement of Isolated Retinal Arterioles by a Combination of Edge Enhancement and Cost Analysis
Source: PLoS One. 2014 Mar 13;9(3):e91791. doi: 10.1371/journal.pone.0091791 (PMC3953588; doi:10.1371/journal.pone.0091791)
Supplement: File S1 — MyoTracker’s code and manual. The code folder contains both the source code (JAVA File) and the Executable Jar File for the plug-in. This allows the execution of the software within the FIJI (Image-J) environment, as explained in the manual. Copyright and GNU General Public License files are also included in this folder. The documentation folder includes the manual with instructions regarding the installation and use of the software. (ZIP) [file pone.0091791.s002.zip]

Archive with 7 entries (5 files):
- File S1/MyoTracker code/
- File S1/MyoTracker code/COPYRIGHT.txt
- File S1/MyoTracker code/GNU GENERAL PUBLIC LICENSE.txt
- File S1/MyoTracker code/Myotracker_.jar
- File S1/MyoTracker code/Myotracker_.java
- File S1/MyoTracker documentation/
- File S1/MyoTracker documentation/MyoTracker documentation.pdf
