# Supplementary material for: Automated Detection and Measurement of Isolated Retinal Arterioles by a Combination of Edge Enhancement and Cost Analysis
Source: PLoS One. 2014 Mar 13;9(3):e91791. doi: 10.1371/journal.pone.0091791 (PMC3953588; doi:10.1371/journal.pone.0091791)
Supplement: File S1 — MyoTracker’s code and manual. The code folder contains both the source code (JAVA File) and the Executable Jar File for the plug-in. This allows the execution of the software within the FIJI (Image-J) environment, as explained in the manual. Copyright and GNU General Public License files are also included in this folder. The documentation folder includes the manual with instructions regarding the installation and use of the software. (ZIP) [file pone.0091791.s002.zip › File S1/MyoTracker code/COPYRIGHT.txt]

Copyright (C) 2014 Jose A. Fernandez, Peter Bankhead

This program is free software: you can redistribute it and/or modify it under the terms of the GNU General Public License as published by the Free Software Foundation, either version 3 of the License, or (at your option) any later version.

This program is distributed in the hope that it will be useful,
but WITHOUT ANY WARRANTY; without even the implied warranty of
MERCHANTABILITY or FITNESS FOR A PARTICULAR PURPOSE.  See the
GNU General Public License for more details.

You should have received a copy of the GNU General Public License along with this program.  If not, see <http://www.gnu.org/licenses/>.
