# Supplementary material for: Automated Detection and Measurement of Isolated Retinal Arterioles by a Combination of Edge Enhancement and Cost Analysis
Source: PLoS One. 2014 Mar 13;9(3):e91791. doi: 10.1371/journal.pone.0091791 (PMC3953588; doi:10.1371/journal.pone.0091791)
Supplement: File S1 — MyoTracker’s code and manual. The code folder contains both the source code (JAVA File) and the Executable Jar File for the plug-in. This allows the execution of the software within the FIJI (Image-J) environment, as explained in the manual. Copyright and GNU General Public License files are also included in this folder. The documentation folder includes the manual with instructions regarding the installation and use of the software. (ZIP) [file pone.0091791.s002.zip › File S1/MyoTracker code/Myotracker_.java]

/*  
    Copyright (C) 2014 Jose A. Fernandez, Peter Bankhead

    This program is free software: you can redistribute it and/or modify
    it under the terms of the GNU General Public License as published by
    the Free Software Foundation, either version 3 of the License, or
    (at your option) any later version.

    This program is distributed in the hope that it will be useful,
    but WITHOUT ANY WARRANTY; without even the implied warranty of
    MERCHANTABILITY or FITNESS FOR A PARTICULAR PURPOSE.  See the
    GNU General Public License for more details.

    You should have received a copy of the GNU General Public License
    along with this program.  If not, see <http://www.gnu.org/licenses/>.

*/

import ij.*;
import ij.process.*;
import ij.gui.*;

import java.awt.AWTEvent;
import java.awt.Color;
import java.awt.Font;
import java.awt.Rectangle;
import java.awt.Polygon;
import java.util.Arrays;

import ij.plugin.filter.*;
import ij.measure.Calibration;
import ij.measure.ResultsTable;
import ij.util.Tools;

public class Myotracker_ implements ExtendedPlugInFilter, DialogListener {
	
	// PluginFilter flags & variables
	protected int flags = DOES_ALL | DOES_STACKS | NO_CHANGES | FINAL_PROCESSING;
	protected PlugInFilterRunner pfr;
	protected boolean is_previewing = false;

	// Image-related variables
	protected ImagePlus imp;
	protected Overlay overlay = new Overlay();
	protected ImageStack flattened_stack;
	
	// Main vessel list
	protected Vessel[] vessels;

	// Constants
	private static final int INITIAL_LEVEL = 1;
	private static final int MAX_LEVEL = 5; 
	private static final int INITIAL_SMOOTHER = 10; 
	private static final int ISMOOTHER = 5; 
	private static final int MAX_SMOOTHER = 40; 
	private static final int INITIAL_PIXEL_TOLERANCE = 1; 
	private static final int IPT = 5; 
	private static final int MAX_PIXEL_TOLERANCE = 50; 

	// User-adjustable variables
	private int derivative, light_correction;
	private boolean preprocessing = false, flag_light_correction = false, inclination_correction = false; 
	private boolean interp_spline = false;	
	private int level = Myotracker_.INITIAL_LEVEL;
	private int preferred_smoothing_spacing = 25;
	private int pixel_tolerance = Myotracker_.INITIAL_PIXEL_TOLERANCE;

	
	// Display variables
	protected boolean show_results = true; // Show overall mean diameter in a results table
	protected boolean show_plot = true; // Plot the vessel diameters (not shown for a single slice)
	protected boolean show_flattened = true; // Show a flattened image
	protected boolean show_progressing = false; // Update the display while processing
	
	// Kernel values used for edge enhancement
	private static float[] kernel_top = { -3, 1, 3 };
	private static float[] kernel_bottom = { 3, 1, -3 };

	public int setup(String arg, ImagePlus imp) {
		// Check image opened
		if (imp == null) {
			IJ.noImage();
			return DONE;
		}
		// Version test
		if (IJ.versionLessThan("1.48a")) {
 // Version used to obtain results in accompaying paper
			return DONE;
		}
		// After running plugin, show results etc.
		if (arg.equals("final")) {
			Calibration cal = imp.getCalibration();
			if (show_results) {
				ResultsTable rs = Analyzer.getResultsTable();
				if (rs == null)
					rs = new ResultsTable();
				String units = "pixels";
				if (cal != null)
					units = cal.getUnits();
				for (Vessel v : vessels) {
					rs.incrementCounter();
					rs.addLabel(imp.getTitle());
					int slice = v.get_slice();
					if (slice > 0)
						rs.addValue("Slice", slice);
					if (v.contains_valid_diameters()) {
						double[] diameters;
						if (!inclination_correction)
							diameters = v.get_diameters(cal);
						else
							diameters = v.get_corrected_diameters(cal, imp.getWidth(), imp.getHeight());
						rs.addValue("Mean_diameter", array_mean(diameters));
						double[] min_max = get_min_and_max(diameters);
						rs.addValue("Min_diameter", min_max[0]);
						rs.addValue("Max_diameter", min_max[1]);
						Arrays.sort(diameters);
						if (diameters.length % 2 == 0)
							rs.addValue("Median_diameter", (diameters[diameters.length/2] + diameters[diameters.length/2-1]) / 2);
						else
							rs.addValue("Median_diameter", diameters[diameters.length / 2]);
					}
					else {
						rs.addValue("Mean_diameter", Double.NaN);
						rs.addValue("Min_diameter", Double.NaN);
						rs.addValue("Max_diameter", Double.NaN);
						rs.addValue("Median_diameter", Double.NaN);
					}
					rs.addValue("Units", units);
				}
				rs.show("Results");
			}
			// No point showing a plot for a single vessel
			if (show_plot && vessels.length > 1)
				do_plot(vessels, cal, inclination_correction, imp.getWidth(), imp.getHeight());
			if (show_flattened)
				new ImagePlus(imp.getTitle() + " (Flattened)", flattened_stack).show();
			// Make sure image is redrawn
			imp.updateAndDraw();
			return DONE;
		}
		this.imp = imp;
		this.flattened_stack = new ImageStack(imp.getWidth(), imp.getHeight(), imp.getStackSize());
				
		derivative = 0; // initial value - no derivative processing
		
		vessels = new Vessel[imp.getStackSize()];
		// Create an overlay for displaying border ROIs
		imp.setOverlay(overlay);
		// If we do not want to show progress, do it in parallel
		return get_flags();
	}

	// Allow proprocessing of initial image to facilitate edge detection in complex images
	protected static ImageProcessor preprocess(ImageProcessor ip_in, int derivative) {
		ImageProcessor ip = ip_in.duplicate().convertToFloat();
		ip.blurGaussian(3.0);
		float[] filt = new float[]{-1f, 0f, 1f};
		for (int i = 0; i < derivative; i++) 
			ip.convolve(filt, 1, filt.length);

		ImagePlus imp = new ImagePlus("processed_image", ip);
		IJ.run(imp, "Enhance Contrast", "saturated=0.35");
		return imp.getProcessor();
	}

	// If we do not need to show progress slice by slice, stacks can be parallelized
	protected int get_flags() {
		if (!show_progressing)
			return flags | PARALLELIZE_STACKS;
		else
			return flags;
	}

	// Crops section from an image as indicated in the parameters
	protected static ImageProcessor crop_image(ImageProcessor ip, Rectangle rect, boolean ensure_duplicate) {
		if (rect == null || rect.x == 0 && rect.y == 0 && rect.height == ip.getHeight() && rect.width == ip.getWidth()) {
			if (ensure_duplicate)
				return ip.duplicate();
			else
				return ip;
		}
		ip.setRoi(rect);
		ImageProcessor ip2 = ip.crop();
		ip.resetRoi();
		return ip2;
	}

	// Measures the diameter of the vessel
	public static Vessel measure_vessel(ImageProcessor ip, int level, int smoother, int pixel_tolerance, 
						boolean flag_light_correction, int light_correction, boolean interp_spline) {

		if (IJ.debugMode) {
			IJ.log("Level=" + level + ", smoother=" + smoother + ", pixel_tolerance=" + pixel_tolerance + ", flag_light_correction=" + flag_light_correction + ", light_correction=" + light_correction + ", interp_spline=" + interp_spline);
		}
		
		Vessel vessel = new Vessel();
		int k = 0;

		Rectangle[] rois = null;

		
ByteProcessor bp, bp_refine;
		
		bp = make_binary(ip);
		bp_refine = refine_binary_for_localization(bp); 
				
		ImageProcessor top_ip = convolve_duplicate(ip, kernel_top, 1, kernel_top.length, true);
		ImageProcessor bottom_ip = convolve_duplicate(ip, kernel_bottom, 1, kernel_bottom.length, true);
		
		while (k < level) {
			if (k == 0) {
				rois = create_split_regions(ip.getWidth(), ip.getHeight(), level);
			}
			
			Rectangle roi_current = rois[k];
			ByteProcessor bp_cropped = (ByteProcessor)crop_image(bp, roi_current, false);
			ByteProcessor bp_refine_cropped = (ByteProcessor)crop_image(bp_refine, roi_current, false);
			ImageProcessor top_ip_cropped = crop_image(top_ip, roi_current, false);
			ImageProcessor bottom_ip_cropped = crop_image(bottom_ip, roi_current, false);

			if ((get_window(top_ip_cropped, bottom_ip_cropped, bp_cropped, bp_refine_cropped, vessel, true, smoother, pixel_tolerance, ip, flag_light_correction, light_correction, interp_spline) != -1) &&
					(get_window(top_ip_cropped, bottom_ip_cropped, bp_cropped, bp_refine_cropped, vessel, false, smoother, pixel_tolerance, ip, flag_light_correction, light_correction, interp_spline) != -1)) {
				k++;
				continue;
			}

			// If we reach here, we failed to get a measurement for this slice
			// We will need to either restart or give up, so reset k
			k = 0;
			vessel.reset_vessel();

			// Try increasing the smoother first
			if ((smoother + Myotracker_.ISMOOTHER <= MAX_SMOOTHER)
					&& (roi_current.width / (2 * level)) >= (smoother + Myotracker_.ISMOOTHER)) {
				smoother += Myotracker_.ISMOOTHER;
				continue;
			}

			// If the smoother is already at its maximum, try adding a level
			if ((level + 1 <= Myotracker_.MAX_LEVEL) && (roi_current.width / (2 * (level + 1)) >= smoother)) {
				smoother = INITIAL_SMOOTHER;
				level++;
				continue;
			}

			// As a last resort, increase the pixel tolerance
			if (pixel_tolerance + Myotracker_.IPT <= Myotracker_.MAX_PIXEL_TOLERANCE) {
				level = Myotracker_.INITIAL_LEVEL;
				smoother = Myotracker_.INITIAL_SMOOTHER;
				pixel_tolerance += Myotracker_.IPT;
				continue;
			}

			// If we got here, the slice failed - break out of the loop
			break;
		}
		
		return vessel;
	}
	
	// Update the display and store a flattened image if needed (and possible)
	public static ColorProcessor create_flattened_image(ImageProcessor ip, Vessel vessel, int slice) {
		ColorProcessor cp = (ColorProcessor)ip.convertToRGB();
		if (ip == cp)
			cp = (ColorProcessor)cp.duplicate();
		
		if (vessel != null && vessel.contains_valid_diameters()) {	
			// Create border ROIs & associate with slices
			PolygonRoi top_roi = vessel.get_top_ROI(slice);
			PolygonRoi bottom_roi = vessel.get_bottom_ROI(slice);
			// Make sure ROIs are displayed
			cp.setColor(Color.YELLOW);
			cp.draw(top_roi);
			cp.draw(bottom_roi);
		}
		return cp;
	}
	

	// Run function of the plugInFilter
	public void run(ImageProcessor ip) {
		int slice = pfr.getSliceNumber();
		
		ImageProcessor ip_processed;
		if (preprocessing){
			ip_processed = preprocess(ip, derivative); 
		}
		else{
			ip_processed = ip; 
		}
		
		// Determine the smoother parameter, and make sure it is within range
		int smoother = (int)(ip.getWidth() / (double)preferred_smoothing_spacing + 0.5) - 1;
		smoother = (int)(Math.min(Math.max(smoother, 1), MAX_SMOOTHER));
		
		// Measure the vessel diameter
		Vessel vessel = measure_vessel(ip_processed, level, smoother, pixel_tolerance, flag_light_correction, light_correction, interp_spline);
		vessel.set_slice(slice);
		
		// Store the vessel
		vessels[slice - 1] = vessel;
		
		// Create a flattened image, if needed
		if (show_flattened) {
			ImageProcessor ip_flattened = create_flattened_image(ip, vessel, slice);
			flattened_stack.setPixels(ip_flattened.getPixels(), slice);
		}
		
		// Update the overlay & display
		if (vessel.contains_valid_diameters()) {
			PolygonRoi top_roi = vessel.get_top_ROI(slice);
			PolygonRoi bottom_roi = vessel.get_bottom_ROI(slice);
			overlay.add(top_roi);
			overlay.add(bottom_roi);
		}
		
		if (show_progressing && !is_previewing) {
			imp.setSlice(slice);
		}
	}

	// Creates a plot for the output results
	public static void do_plot(Vessel[] vessels, Calibration cal, boolean inclination_correction, int w, int h){
		int n_vessels = vessels.length;
		double[] x_dist = new double[n_vessels];
		double[] y_dist = new double[n_vessels];
		int[] failed_slices_ = new int[n_vessels];
		int n_failed_slices = 0;
		for (int i = 0; i < n_vessels; i++) {
			x_dist[i] = i+1;
			if (vessels[i].contains_valid_diameters()) {
				double[] diameters;
				if (!inclination_correction)
					diameters = vessels[i].get_diameters(cal);
				else
					diameters = vessels[i].get_corrected_diameters(cal, w, h);
				y_dist[i] = array_mean(diameters);
			}
			else {
				y_dist[i] = Double.NaN;
				failed_slices_[n_failed_slices++] = i;
			}
		}
		Plot plot = new Plot("Distance plot", "Slices", Vessel.get_units(cal), x_dist, y_dist);
		plot.setColor(Color.lightGray);
		plot.draw();
		plot.setColor(Color.black);
		plot.addPoints(x_dist,moving_average(y_dist,11),PlotWindow.LINE);
		plot.show();
	}

	// Moving average to be applied for the averaging of the final diameters in the output plot
	private static double[] moving_average(double[] y_, int bin) {
		double[] copy = Arrays.copyOfRange(y_, 0, y_.length);
		int half = (int) Math.floor(bin / 2);
		for (int i = half; i < copy.length - half; i++) {
			copy[i] = array_mean(Arrays.copyOfRange(copy, i - half, i + half), 0,
					bin - 1);
		}
		return copy;
	}

	// Min and max values from an array
	protected static double[] get_min_and_max(double[] y_dist) {
		double min = Double.POSITIVE_INFINITY;
		double max = Double.NEGATIVE_INFINITY;
		for (double d: y_dist) {
			if (!Double.isNaN(d)) {
				if (d < min)
					min = d;
				if (d > max)
					max = d;
			}
		}
		return new double[]{min, max};
	}

	// Updates final estimated lines to be drawn in the final output
	private static void update_path(FloatPolygon polygon, double[] x_, double[] y_) {
		double x_start = get_last_x(polygon);
		if (Double.isNaN(x_start))
			x_start = 0;
		for (int i = 0; i < x_.length; i++) {
			polygon.addPoint(x_start + x_[i], y_[i]);
		}
	}

	// Splits initial image into series of narrower sub-images according to level value
	private static Rectangle[] create_split_regions(int width, int height, int level) {
		int subwidth = (int) Math.floor(width / level);
		if (level == 1)
			return new Rectangle[]{new Rectangle(0, 0, width, height)};
		Rectangle[] rois = new Rectangle[level];
		int this_x, next_x = 0;
		for (int i = 1; i < level; i++) {
			this_x = (i - 1) * subwidth;
			next_x = (i * subwidth) - 1;
			rois[i - 1] = new Rectangle(this_x, 0, subwidth, width);
		}
		rois[rois.length - 1] = new Rectangle(next_x, 0, width - next_x - 1, height);
		return rois;
	}

	// Convolves initial image with kernel indicated
	protected static ImageProcessor convolve_duplicate(ImageProcessor ip, float[] kernel, int k_width, int k_height, boolean make_float) {
		if (ip instanceof ByteProcessor && make_float) {
			ip.resetMinAndMax();
		}
		ImageProcessor conv_ip = null;
		if (make_float) {
			conv_ip = ip.convertToFloat();
		}
		if (conv_ip == null || conv_ip == ip)
			conv_ip = ip.duplicate();
		conv_ip.convolve(kernel, k_width, k_height);
		return conv_ip;
	}

	// Finds suitable windows for top and bottom vessel walls
	private static int get_window(ImageProcessor top_ip, ImageProcessor bottom_ip, ByteProcessor bp, ByteProcessor bp_refine,
 					Vessel vessel, 
boolean do_upper_window, int smoother, int pixel_tolerance, ImageProcessor ip, 
 					boolean flag_light_correction, int light_correction, boolean interp_spline) {

		boolean flag_corrected = false;
		int width = top_ip.getWidth();
		int interp_factor = calculate_interp_factor(width, smoother);
		int max_wrong_pixels = calculate_max_wrong_pixels(width, pixel_tolerance);

		double[] x_ = new double[width];
		double[] y1_ = new double[width];
		double[] y2_ = new double[width];
		double[] xm_ = new double[smoother + 2];
		double[] ym_ = new double[smoother + 2];
		double[] xd_ = new double[interp_factor * smoother];
		double[] yd_ = new double[interp_factor * smoother];

		for (int window = 2; window <= 6; window++) {
			draw_border(top_ip, vessel.get_top_border_polygon(), x_, y1_, do_upper_window, window);
			draw_border(bottom_ip, vessel.get_bottom_border_polygon(), x_, y2_, do_upper_window, window);
			flag_corrected = get_middles(width, x_, y1_, x_, y2_, xm_, ym_, smoother, do_upper_window, flag_light_correction, light_correction);
			if (interp_spline)
				spline_interp(xm_, ym_, xd_, yd_);
			else
				m_interp(xm_, ym_, xd_, yd_, interp_factor);
			if (line_invalid(bp, xd_, yd_, max_wrong_pixels))
				continue;
			
			// Resize if necessary
			if (xd_.length > width) {
				double[] xd_resized = x_; 
				double[] yd_resized = y1_; 
				resize(xd_, yd_, xd_resized, yd_resized);
				xd_ = xd_resized;
				yd_ = yd_resized;
			}
			
			// Refine the border coordinates
			if (!flag_corrected)
				refine_border(bp_refine, xd_, yd_);
			
			// Update the vessel to include the new border coordinates
			if (do_upper_window)
				update_path(vessel.get_top_border_polygon(), xd_, yd_);
			else
				update_path(vessel.get_bottom_border_polygon(), xd_, yd_);

			return window;
		}
		return -1;
	}

	// Creates a binary for validation
	private static ByteProcessor make_binary(ImageProcessor ip){
		ByteProcessor bp = new ByteProcessor(ip.duplicate(),true);
		bp.blurGaussian(2);
		bp.setAutoThreshold("Otsu", false, ImageProcessor.NO_LUT_UPDATE);
 
		bp.threshold((int)bp.getMaxThreshold()); 
		bp.dilate();
		bp.dilate();
		Binary binary = new Binary();
		binary.setup("fill", null);
		binary.run(bp);
		bp.invertLut();
		binary.run(bp);
		return bp;
	}

	// Updates the binary for measuring
	private static ByteProcessor refine_binary_for_localization(ByteProcessor bp) {
		bp = (ByteProcessor)bp.duplicate();
		bp.erode();
		bp.erode();
		bp.blurGaussian(4);
		return bp;
	}

	// Validates passed line (using pixel tolerance)
	private static boolean line_invalid(ImageProcessor ip, double[] x_, double[] y_, int max_wrong_pixels) {
		int pixel_counter = 0;
		for (int i = 0; i < x_.length; i++) {
			if (ip.get((int) x_[i], (int) y_[i]) == 255) {
				pixel_counter++;
				if (pixel_counter > max_wrong_pixels) {
					return true;
				}
			}
		}
		return false;
	}
	
	// Adjusts final line to the binary image using for measuring
	private static void refine_border(ImageProcessor ip, double[] x_, double[] y_){
		for (int i = 0; i < x_.length; i++) {
			y_[i] = refine_border(ip, x_[i], y_[i]);
		}
	}

	// Adjusts final line to the binary image using for measuring
	private static double refine_border(ImageProcessor ip, double x, double y){
		while (next_pixel_lower(ip, x, y, x, y+1))
			y++;
		while (next_pixel_lower(ip, x, y, x, y-1))
			y--;
		return y;
	}
	
	public static String array_to_string(double[] arr) {
		String s = "";
		for (double val : arr)
			s += (val + ", ");
		return s;
	}
	
	// Compute spline interpolation
	private static void spline_interp(double[] x_i, double[] y_i, double[] x_o, double[] y_o) {
		PolygonRoi roi_poly = new PolygonRoi(Tools.toFloat(x_i), Tools.toFloat(y_i), x_i.length, Roi.POLYLINE);
		roi_poly.fitSpline(x_o.length);
		FloatPolygon poly = roi_poly.getFloatPolygon();
		for (int i = 0; i < poly.npoints; i++) {
			x_o[i] = poly.xpoints[i];
			y_o[i] = poly.ypoints[i];
		}
		if (IJ.debugMode) {
			IJ.log("Spline interpolation");
			IJ.log(array_to_string(x_i));
			IJ.log(array_to_string(x_o));
			IJ.log(array_to_string(y_i));
			IJ.log(array_to_string(y_o));
		}
	}

	// Interpolates between multiple points (using smoother)
	private static void m_interp(double[] x_i, double[] y_i, double[] x_o, double[] y_o, int interp_factor) {
		int idx = 0;
		int half = interp_factor / 2; // Flooring (not rounding)
		double[] x_ti = new double[half];
		double[] y_ti = new double[half];
		interp_linear(x_i[0], y_i[0], x_i[1], y_i[1], x_ti, y_ti, half);
		for (idx = 0; idx < x_ti.length; idx++) {
			x_o[idx] = x_ti[idx];
			y_o[idx] = y_ti[idx];
		}
		for (int i = 1; i < x_i.length - 2; i++) {
			double[] x_t = new double[interp_factor];
			double[] y_t = new double[interp_factor];
			interp_linear(x_i[i], y_i[i], x_i[i + 1], y_i[i + 1], x_t, y_t,
					interp_factor);
			for (int j = 0; j < x_t.length; j++) {
				x_o[idx + j] = x_t[j];
				y_o[idx + j] = y_t[j];
			}
			idx += interp_factor;
		}
		double[] x_tf = new double[half];
		double[] y_tf = new double[half];
		interp_linear(x_i[x_i.length - 2], y_i[y_i.length - 2], x_i[x_i.length - 1],
				y_i[y_i.length - 1], x_tf, y_tf, half);
		for (int i = 0; i < x_tf.length; i++) {
			x_o[idx + i] = x_tf[i];
			y_o[idx + i] = y_tf[i];
		}
		if (x_o[x_o.length-1] == 0.0){ x_o[x_o.length-1] = x_o[x_o.length-2]+1; }
		if (y_o[y_o.length-1] == 0.0){ y_o[y_o.length-1] = y_o[y_o.length-2]; }
		
		if (IJ.debugMode) {
			IJ.log("Linear interpolation");	
			IJ.log(array_to_string(x_i));
			IJ.log(array_to_string(x_o));
			IJ.log(array_to_string(y_i));
			IJ.log(array_to_string(y_o));
		}
	}

	// Interpolates between two points
	private static void interp_linear(double x1, double y1, double x2, double y2,
			double[] x_o, double[] y_o, double ifactor) {
		for (int i = 0; i < ifactor; i++) {
			x_o[i] = (((x2 - x1) / ifactor) * i) + x1;
			y_o[i] = (((y2 - y1) / ifactor) * i) + y1;
		}
	}

	// Finds middle points between two lines (using smoother)
	private static boolean get_middles(double temp_width, double[] x1_i, double[] y1_i,
 double[] x2_i, double[] y2_i, 
						
double[] x_o, double[] y_o, int smoother, boolean do_upper_window, 
						boolean flag_light_correction, int light_correction) {
			
		double section_width = temp_width / smoother;
		int half_section_width = (int) Math.floor(section_width / 2);
		x_o[0] = 0;
		y_o[0] = (y1_i[0] + y2_i[0]) / 2;
		for (int i = 0; i < smoother; i++) {
			int next_middle = (int) Math.floor((i * section_width) + half_section_width);
			x_o[i + 1] = next_middle;
			y_o[i + 1] = (array_mean(y1_i, next_middle - half_section_width,
					next_middle + half_section_width) + array_mean(y2_i, next_middle
							- half_section_width, next_middle + half_section_width)) / 2;
		}
		x_o[smoother + 1] = (section_width * smoother) - 1;
		y_o[smoother + 1] = (y1_i[y1_i.length - 1] + y2_i[y2_i.length - 1]) / 2;
		boolean flag_corrected = false;
		if (flag_light_correction){
			int counter_corrected = 0; int hlc = (int)Math.floor(light_correction/2);
			for (int i = 0; i < y_o.length; i++){ 
				if (Math.abs(y1_i[i]-y2_i[i]) < light_correction){
					counter_corrected++;
					if (do_upper_window) y_o[i]+=hlc;
					else y_o[i]-=hlc;
				}
			}
			if (counter_corrected > Math.floor(y_o.length/2)) flag_corrected = true;
		}
		return flag_corrected;
	}

	// Resizes an array if necessary
	private static void resize(double[] x_i, double[] y_i, double[] x_o, double[] y_o) {
		double rfactor = (double)x_i.length / (double)x_o.length;
		for (int i = 0; i < x_o.length; i++) {
			x_o[i] = x_i[(int) (i * rfactor + 0.5)]; // Rounding: (int)(x + 0.5) == (int)Math.round(x);
			y_o[i] = y_i[(int) (i * rfactor + 0.5)];
		}
	}

	// Draws lines along top and bottom walls of the vessel using cost function analysis
	private static void draw_border(ImageProcessor ip, FloatPolygon border, double[] x_, double[] y_,
			boolean do_upper_window, int window) {

		int height = ip.getHeight();
		int r1, r2;
		if (do_upper_window) {
			r1 = 0;
			r2 = height / window;			
		}
		else {
			r1 = height - (height / window);
			r2 = height;
		}
		
		// Initialize start and end coordinates if needed
		double x_start, y_start, x_end, y_end;
		x_start = get_last_x(border);
		y_start = get_last_y(border);
		if (Double.isNaN(x_start) || Double.isNaN(y_start)) {
			x_start = 0;
			y_start = get_initial_y_estimate(ip, 0, 5, r1, r2);
		}
		x_end = ip.getWidth();
		y_end = get_initial_y_estimate(ip, ip.getWidth()-5, ip.getWidth(), r1, r2);


		for (int i = 0; i < ip.getWidth(); i++) {
			double y_aver = mean_pixel_column(ip, i, r1, r2);
			double cost_temp = Double.POSITIVE_INFINITY;
			for (int j = r1; j < r2; j++) {
				double new_cost = cost(ip, i, j, x_start, y_start, x_end, y_end, y_aver);
				if (new_cost < cost_temp) {
					y_[i] = j;
					cost_temp = new_cost;
				}
			}
			x_[i] = i;
		}
	}

	// Mean of intensities between two points in the same column
	protected static double mean_pixel_column(ImageProcessor ip, int x, int y1, int y2) {
		double value = 0.0;
		for (int i = y1; i < y2; i++)
			value += (double) ip.getf(x, i);
		return value / (y2 - y1);
	}

	// Cost function returning a value from balancing out distance between start and end points and the intensity gradient
	protected static double cost(ImageProcessor ip, double x, double y, double x_start,
			double y_start, double x_end, double y_end, double y_aver) {
		double d_start = dist(x_start, y_start, x, y);
		double d_end = dist(x, y, x_end, y_end);
		double d_all = Math.sqrt(d_start*d_start + d_end*d_end);
		return (d_start + d_end + (d_all * ((double)ip.getf((int) x, (int) y) / y_aver)));
	}

	// Distance between two points
	protected static double dist(double x1, double y1, double x2, double y2) {
		double x_diff = x2 - x1;
		double y_diff = y2 - y1;
		return Math.sqrt(x_diff*x_diff + y_diff*y_diff);
	}

	// Gets initial estimates (for start and end points)
	private static double get_initial_y_estimate(ImageProcessor ip, int x_start, int x_end, int y1, int y2) {
		double[] temp = new double[x_end - x_start + 1];
		for (int i = x_start; i < x_end; i++) {
			temp[i - x_start] = y1;
			for (int j = y1; j < y2 - 1; j++) {
				if (next_pixel_lower(ip, i, temp[i - x_start], i, j+1))
					temp[i - x_start] = j+1;
			}
		}
		return array_mean(temp);
	}

	// Mean of an array
	public static double array_mean(double[] x_) {
		return array_mean(x_, 0, x_.length);
	}


	// Mean of an array
	public static double array_mean(double[] x_, int is, int ie) {
		double mean = 0;
		double NaN_or_zero_counter = 0;
		for (int i = is; i < ie; i++) {
			if ((Double.isNaN(x_[i])) || (x_[i] == 0)) {
				NaN_or_zero_counter++;
			} else {
				mean += x_[i];
			}
		}
		double aa = (mean / (ie - is - NaN_or_zero_counter));
		return aa;
	}

	// Compares two adjacent pixels
	private static boolean next_pixel_lower(ImageProcessor ip, double x1, double y1, double x2, double y2) {
		return next_pixel_lower(ip, (int)x1, (int)y1, (int)x2, (int)y2);
	}
	
	// Compares two adjacent pixels
	private static boolean next_pixel_lower(ImageProcessor ip, int x1, int y1, int x2, int y2) {
		// Check 'next pixel' within range at all
		if (x2 >= ip.getWidth() || y2 >= ip.getHeight() || x2 < 0 || y2 < 0)
			return false;
		// Check next pixel is actually lower
		return ip.getf(x2, y2) < ip.getf(x1, y1);
	}

	// Sets the interpolation factor from smoother
	private static int calculate_interp_factor(double width, double smoother) {
		return (int) Math.round(width / smoother);
	}

	// Sets the maximum # of wrong pixels from pixel tolerance
	private static int calculate_max_wrong_pixels(double width, double tolerance) {
		return (int) Math.round((tolerance * width) / 100);
	}

	// Initial dialog function
	@Override
	public int showDialog(ImagePlus imp, String command, PlugInFilterRunner pfr) {
		this.pfr = pfr;
		
		// Load the most recent parameters
		String prefs_key = getClass().getSimpleName() + ".";
		level = (int)Prefs.get(prefs_key + "level", level);
		preferred_smoothing_spacing = (int)Prefs.get(prefs_key + "preferred_smoothing_spacing", preferred_smoothing_spacing);
		pixel_tolerance = (int)Prefs.get(prefs_key + "pixel_tolerance", pixel_tolerance);
		derivative = (int)Prefs.get(prefs_key + "derivative", derivative);
		light_correction = (int)Prefs.get(prefs_key + "light_correction", light_correction);
		interp_spline = Prefs.get(prefs_key + "interp_spline", interp_spline);
		
		show_results = Prefs.get(prefs_key + "show_results", show_results);
		show_plot = Prefs.get(prefs_key + "show_plot", show_plot);
		show_flattened = Prefs.get(prefs_key + "show_flattened", show_flattened);
		show_progressing = Prefs.get(prefs_key + "show_progressing", show_progressing);

		preprocessing = Prefs.get(prefs_key + "preprocessing", preprocessing);
		flag_light_correction = Prefs.get(prefs_key + "flag_light_correction", flag_light_correction);
		
inclination_correction = Prefs.get(prefs_key + "inclination_correction", inclination_correction);
		
		GenericDialog gd = new GenericDialog(command);
		Font bold_font = gd.getFont().deriveFont(Font.BOLD);
		gd.addMessage("Algorithm settings", bold_font);
		gd.addNumericField("Level", level, 0);
		gd.addNumericField("Preferred_smoothing_spacing", preferred_smoothing_spacing, 0, 5, "pixels");
		gd.addNumericField("Pixel_tolerance", pixel_tolerance, 0, 5, "% pixels");
		gd.addNumericField("Derivative", derivative, 0);
		gd.addNumericField("Light_correction", light_correction, 0);
		gd.addCheckbox("Use_spline_interpolation", interp_spline);
		
		Calibration cal = imp.getCalibration();
		gd.addMessage("Calibration settings", bold_font);
		String msg = "\nUse Image->Properties... to check / modify pixel sizes.";
		if (cal == null) {
			msg = "No image calibration is present - measurements will be in pixels." + msg;
		} else {
			msg = "Measurements will be made in " + cal.getUnits() + "." + msg;
		}
		gd.addMessage(msg);
		
		gd.addMessage("Display settings", bold_font);
		gd.addCheckbox("Show_results_table", show_results);
		gd.addCheckbox("Show_plot", show_plot);
		gd.addCheckbox("Show_flattened_image", show_flattened);
		gd.addCheckbox("Preprocessing", preprocessing);
		gd.addCheckbox("Flag_light_correction", flag_light_correction);
		gd.addCheckbox("Inclination_correction", inclination_correction);
		if (imp.getNSlices() > 1)
			gd.addCheckbox("Show_progress frame by frame (slower)", show_progressing);
		
		gd.addPreviewCheckbox(pfr);
		
		gd.addDialogListener(this);
		
		gd.showDialog();
		if (gd.wasCanceled())
			return DONE;
				
		// Save the parameters for next time
		Prefs.set(prefs_key + "level", level);
		Prefs.set(prefs_key + "preferred_smoothing_spacing", preferred_smoothing_spacing);
		Prefs.set(prefs_key + "pixel_tolerance", pixel_tolerance);
		Prefs.set(prefs_key + "derivative", derivative);
		Prefs.set(prefs_key + "light_correction", light_correction);
		Prefs.set(prefs_key + "show_results", show_results);
		Prefs.set(prefs_key + "show_plot", show_plot);
		Prefs.set(prefs_key + "show_flattened", show_flattened);
		Prefs.set(prefs_key + "preprocessing", preprocessing);
		Prefs.set(prefs_key + "flag_light_correction", flag_light_correction);
		Prefs.set(prefs_key + "inclination_correction", inclination_correction);
		Prefs.set(prefs_key + "interp_spline", interp_spline);
		if (imp.getNSlices() > 1)
			Prefs.set(prefs_key + "show_progressing", show_progressing);
				
		return get_flags();
	}

	@Override
	public void setNPasses(int nPasses) {}
	
	protected static float get_last_x(FloatPolygon poly) {
		if (poly == null || poly.npoints == 0)
			return Float.NaN;
		return poly.xpoints[poly.npoints-1];
	}

	protected static float get_last_y(FloatPolygon poly) {
		if (poly == null || poly.npoints == 0)
			return Float.NaN;
		return poly.ypoints[poly.npoints-1];
	}


	// Event-driven secion of the initial dialog
	@Override
	public boolean dialogItemChanged(GenericDialog gd, AWTEvent e) {
		// Parse the entered values, rounding as needed
		level = (int)Math.max(1, gd.getNextNumber() + 0.5);
		preferred_smoothing_spacing = (int)(gd.getNextNumber() + 0.5);
		pixel_tolerance = (int)Math.max(0, gd.getNextNumber() + 0.5);
		derivative = (int)Math.max(0, gd.getNextNumber() + 0.5);
		light_correction = (int)Math.max(0, gd.getNextNumber() + 0.5);
		interp_spline = gd.getNextBoolean();

		show_results = gd.getNextBoolean();
		show_plot = gd.getNextBoolean();
		show_flattened = gd.getNextBoolean();
		preprocessing = gd.getNextBoolean();
		flag_light_correction = gd.getNextBoolean();
		inclination_correction = gd.getNextBoolean();
		if (imp.getNSlices() > 1)
			show_progressing = gd.getNextBoolean();
		
		is_previewing = gd.getPreviewCheckbox().getState();
		
		// Make sure the overlay is reset (previewing might have modified it)
		overlay.clear();
		return true;
	}

}

// Vessel class
class Vessel {
	private FloatPolygon top_border = new FloatPolygon();
	private FloatPolygon bottom_border = new FloatPolygon();
	private int slice = -1;

	public Vessel() {}
	
	// Checks for valid diameters
	public boolean contains_valid_diameters() {
		return (top_border != null &&
				bottom_border != null &&
				top_border.npoints == bottom_border.npoints &&
				top_border.npoints > 0);
	}
	
	// Returns top wall line
	public PolygonRoi get_top_ROI(int slice) {
		if (!contains_valid_diameters())
			return null;
		PolygonRoi roi = new PolygonRoi(top_border, Roi.POLYLINE);
		if (slice > 0)
			roi.setPosition(slice);
		return roi;
	}

	// Returns bottom wall line
	public PolygonRoi get_bottom_ROI(int slice) {
		if (!contains_valid_diameters())
			return null;
		PolygonRoi roi = new PolygonRoi(bottom_border, Roi.POLYLINE);
		if (slice > 0)
			roi.setPosition(slice);
		return roi;
	}

	// Returns top wall line (per slice)
	public PolygonRoi get_top_ROI() {
		return get_top_ROI(slice);
	}

	// Returns bottom wall line (per slice)
	public PolygonRoi get_bottom_ROI() {
		return get_bottom_ROI(slice);
	}
	
	// Returns diameters
	public double[] get_diameters() {
		return get_diameters(null);
	}
	
	// Returns diameters
	public double[] get_diameters(Calibration cal) {
		double px_width = 1;
		double px_height = 1;
		if (cal != null) {
			px_width = cal.pixelWidth;
			px_height = cal.pixelHeight;
		}
		int n_points = top_border.npoints;
		double [] diameters = new double[n_points];
		for (int i = 0; i < n_points; i++) {
			double x_diff = (top_border.xpoints[i] - bottom_border.xpoints[i]) * px_width;
			double y_diff = (top_border.ypoints[i] - bottom_border.ypoints[i]) * px_height;
			diameters[i] = Math.sqrt(x_diff*x_diff + y_diff*y_diff);
		}
		return diameters;
	}

	// Returns diameters corrected by inclination (i.e. in vessels not completely horizontal, this correction may be needed)
	public double[] get_corrected_diameters(Calibration cal, int w, int h) {
		double px_width = 1;
		double px_height = 1;
		if (cal != null) {
			px_width = cal.pixelWidth;
			px_height = cal.pixelHeight;
		}
		PolygonRoi roiEdge1 = this.get_top_ROI();
		PolygonRoi roiEdge2 = this.get_bottom_ROI();;
		
		ByteProcessor bp = new ByteProcessor(w, h);
		bp.setValue(255);
		bp.draw(roiEdge1);
		bp.invert();

		FloatProcessor fpEDM = new EDM().makeFloatEDM(bp, 0, false);
		Polygon polyEdge = roiEdge2.getPolygon();
		double[] diameters = new double[polyEdge.npoints];
		double[] dx = new double[polyEdge.npoints];
		for (int i = 0; i < polyEdge.npoints; i++) {
			int x = polyEdge.xpoints[i];
			int y = polyEdge.ypoints[i]; if (y>=h) y = h-1;
			diameters[i] = fpEDM.getf(x, y) * px_width;
			dx[i] = x * px_width;
		}
		return diameters;
	}

	// Returns units
	public static String get_units(Calibration cal) {
		if (cal == null)
			return "pixels";
		return cal.getUnits();
	}

	// Initialises vessel
	public void reset_vessel() {
		top_border.npoints = 0;
		bottom_border.npoints = 0;
	}

	// Returns top wall line
	public FloatPolygon get_top_border_polygon() {
		return top_border;
	}
	
	// Returns bottom wall line
	public FloatPolygon get_bottom_border_polygon() {
		return bottom_border;
	}
	
	//Sets slice
	public void set_slice(int slice) {
		this.slice = slice;
	}

	// Returns slice
	public int get_slice() {
		return slice;
	}

}
