# Supplementary material for: Automated Detection and Measurement of Isolated Retinal Arterioles by a Combination of Edge Enhancement and Cost Analysis
Source: PLoS One. 2014 Mar 13;9(3):e91791. doi: 10.1371/journal.pone.0091791 (PMC3953588; doi:10.1371/journal.pone.0091791)
Supplement: Dataset S1 — First set of 51 images of retinal arterioles used for the analysis. (ZIP) [file pone.0091791.s003.zip]

Archive with 51 entries (51 files):
- Dataset S1/1.tif
- Dataset S1/10.tif
- Dataset S1/11.tif
- Dataset S1/12.tif
- Dataset S1/13.tif
- Dataset S1/14.tif
- Dataset S1/15.tif
- Dataset S1/16.tif
- Dataset S1/17.tif
- Dataset S1/18.tif
- Dataset S1/19.tif
- Dataset S1/2.tif
- Dataset S1/20.tif
- Dataset S1/21.tif
- Dataset S1/22.tif
- Dataset S1/23.tif
- Dataset S1/24.tif
- Dataset S1/25.tif
- Dataset S1/26.tif
- Dataset S1/27.tif
- Dataset S1/28.tif
- Dataset S1/29.tif
- Dataset S1/3.tif
- Dataset S1/30.tif
- Dataset S1/31.tif
- Dataset S1/32.tif
- Dataset S1/33.tif
- Dataset S1/34.tif
- Dataset S1/35.tif
- Dataset S1/36.tif
- Dataset S1/37.tif
- Dataset S1/38.tif
- Dataset S1/39.tif
- Dataset S1/4.tif
- Dataset S1/40.tif
- Dataset S1/41.tif
- Dataset S1/42.tif
- Dataset S1/43.tif
- Dataset S1/44.tif
- Dataset S1/45.tif
- Dataset S1/46.tif
- Dataset S1/47.tif
- Dataset S1/48.tif
- Dataset S1/49.tif
- Dataset S1/5.tif
- Dataset S1/50.tif
- Dataset S1/51.tif
- Dataset S1/6.tif
- Dataset S1/7.tif
- Dataset S1/8.tif
- Dataset S1/9.tif
