# Supplementary material for: Automated Detection and Measurement of Isolated Retinal Arterioles by a Combination of Edge Enhancement and Cost Analysis
Source: PLoS One. 2014 Mar 13;9(3):e91791. doi: 10.1371/journal.pone.0091791 (PMC3953588; doi:10.1371/journal.pone.0091791)
Supplement: Dataset S2 — Second set of 51 images of retinal arterioles used for the analysis. (ZIP) [file pone.0091791.s004.zip]

Archive with 51 entries (51 files):
- Dataset S2/100.tif
- Dataset S2/101.tif
- Dataset S2/102.tif
- Dataset S2/52.tif
- Dataset S2/53.tif
- Dataset S2/54.tif
- Dataset S2/55.tif
- Dataset S2/56.tif
- Dataset S2/57.tif
- Dataset S2/58.tif
- Dataset S2/59.tif
- Dataset S2/60.tif
- Dataset S2/61.tif
- Dataset S2/62.tif
- Dataset S2/63.tif
- Dataset S2/64.tif
- Dataset S2/65.tif
- Dataset S2/66.tif
- Dataset S2/67.tif
- Dataset S2/68.tif
- Dataset S2/69.tif
- Dataset S2/70.tif
- Dataset S2/71.tif
- Dataset S2/72.tif
- Dataset S2/73.tif
- Dataset S2/74.tif
- Dataset S2/75.tif
- Dataset S2/76.tif
- Dataset S2/77.tif
- Dataset S2/78.tif
- Dataset S2/79.tif
- Dataset S2/80.tif
- Dataset S2/81.tif
- Dataset S2/82.tif
- Dataset S2/83.tif
- Dataset S2/84.tif
- Dataset S2/85.tif
- Dataset S2/86.tif
- Dataset S2/87.tif
- Dataset S2/88.tif
- Dataset S2/89.tif
- Dataset S2/90.tif
- Dataset S2/91.tif
- Dataset S2/92.tif
- Dataset S2/93.tif
- Dataset S2/94.tif
- Dataset S2/95.tif
- Dataset S2/96.tif
- Dataset S2/97.tif
- Dataset S2/98.tif
- Dataset S2/99.tif
